# Supplementary material for: Exploring Online Health Information–Seeking Behavior Among Young Adults: Scoping Review
Source: J Med Internet Res. 2025 Sep 9;27:e70379. doi: 10.2196/70379 (PMC12457860; doi:10.2196/70379)
Supplement: Multimedia Appendix 1 [file jmir_v27i1e70379_app1.xlsx]

## Sheet: Sheet1
Field	Description
Study ID (Author, Year)	Bibliographic reference used to identify the study
Country of Study	Country where the study was conducted or population based
Population (Age Range, Group)	Demographic information, including age
Sample Size	Number of participants included in the study
Platform(s) Studied	Digital platforms mentioned (e.g., TikTok, Google, Instagram, WeChat)
Platform Category (coded)	Coded category: e.g., search engine, social media, government site
Rationale for Platform Use	Why the platform was chosen by participants or emphasized by authors
UI Elements Discussed	UI aspects such as design, interactivity, visual elements, language use
Trust-related Factors	Aspects of UI contributing to user choosing it
UI Category (coded)	Coded category: Sender, usability, language, interactivity, inclusiveness
Methodology (Quant/Qual/Mixed)	Research method used to collect data
Key Findings for RQ1 (Platform Use)	Findings related to which platforms young adults use for OHISB
Key Findings for RQ2 (UI Features)	Findings related to preferred or influential UI characteristics
Notes	Other information, passages of text
